# Supplementary material for: Kinome multigenic panel identified novel druggable EPHB4‐V871I somatic variant in high‐risk neuroblastoma
Source: J Cell Mol Med. 2020 Apr 26;24(11):6459–71. doi: 10.1111/jcmm.15297 (PMC7294133; doi:10.1111/jcmm.15297)
Supplement: Supplementary file 3 — Table S1‐S4 [file JCMM-24-6459-s003.xlsx]

## Sheet: Supplementary Table 1
Normal,Tumor pair	ID	Gender	Date of Diagnosis (dd/mm/yy)	Age at diagnosis (months)	Histopathologic Diagnostic Category	Primary tumor location	INSS Stage	COG Risk Group	DNA index	MYCN Status	1p36	Metastasis	Kind of relapse	Follow up (months)	Death Event
1-C,1-S	1042	Female	1994-01-12	9	Neuroblastoma	Ganglia retroperitonealis	4	3	1.94	Amp	1	Yes	Disseminated	16.0333	1
2-C,2-S	1045	Male	1994-01-25	68	Neuroblastoma	Adrenal	4	3	1.49	Non-amp	0	Yes	Local	28.9333	1
3-C,3-S	1047	Female	1994-01-23	25	Neuroblastoma	Adrenal	4	3	1.94	Amp	0	Yes	Disseminated	34.1667	1
4-C,4-S	1124	Female	1994-08-25	50	Ganglioneuroblastoma	Adrenal	4	3	1	Non-amp	0	Yes	Disseminated	30.4667	1
5-C,5-S	1188	Female	1995-03-02	13	Neuroblastoma	Adrenal	4	3	.	Non-amp	0	Yes	.	0.0333333	1
6-C,6-S	1202	Male	1995-04-24	41	.	.	4	3	.	Non-amp	0	.	.	12.7	1
7-C,7-S	1214	Male	1995-06-14	53	Neuroblastoma	Adrenal	4	3	-66	.	1	Yes	Disseminated	18.3	1
8-C,8-S	1224	Female	1995-08-18	45	.	Adrenal	4	3	1	Non-amp	0	Yes	Disseminated	14.6667	1
9-C,9-S	1230	Male	1995-09-27	51	Neuroblastoma	Ganglia retroperitonealis	4	3	-99	.	0	Yes	Disseminated	5.63333	1
10-C,10-S	1307	Male	1996-05-24	17	Neuroblastoma	Adrenal	3	3	1	Amp	1	No	Local	0.966667	1
11-C,11-S	1313	Female	1996-03-16	13	Neuroblastoma	Thorax	4	3	.	Amp	1	Yes	Disseminated	7.43333	1
12-C,12-S	1315	Male	1996-02-24	66	Neuroblastoma	Adrenal	4	3	.	.	.	Yes	.	34.6667	1
13-C,13-S	1325	Male	1996-07-24	28	Neuroblastoma	Adrenal	3	3	1.09	Amp	1	No	Local and Disseminated	13.0667	1
14-C,14-S	1330	Male	1996-08-13	45	Neuroblastoma	Adrenal	4	3	.	Amp	2	Yes	Disseminated	34.6333	1
15-C,15-S	1383	Male	1997-04-16	22	Neuroblastoma	Adrenal	3	3	1.22	Amp	1	No	Disseminated	11.7	1
22-C,22-S	1414	Female	1997-08-06	10	Neuroblastoma	Adrenal	4	3	1.11	Amp	0	Yes	Local and Disseminated	7.06667	1
23-C,23-S	1415	Male	1997-08-19	18	Neuroblastoma	Ganglia retroperitonealis	4	3	.	Amp	0	Yes	Local and Disseminated	28.5667	1
24-C,24-S	1440	Male	1997-11-13	22	Neuroblastoma	Adrenal	4	3	2.37	Amp	3	Yes	Disseminated	21.3667	1
25-C,25-S	1445	Male	1997-11-26	68	Neuroblastoma	Adrenal	4	3	1.17	Non-amp	0	Yes	Local	32.8	1
26-C,26-S	1493	Male	1998-05-09	25	Neuroblastoma	Adrenal	4	3	1.81	Amp	2	Yes	Disseminated	10.4333	1
27-C,27-S	1496	Male	1998-02-10	44	.	Adrenal	4	3	-88	Non-amp	1	Yes	Local and Disseminated	16.4	1
28-C,28-S	1504	Male	1998-07-04	27	Neuroblastoma	Abdomen	4	3	.	Non-amp	1	Yes	Disseminated	11.3333	1
29-C,29-S	1538	Male	1998-10-28	42	Neuroblastoma	Ganglia retroperitonealis	4	3	1	Amp	1	Yes	Local and Disseminated	15.2667	1
30-C,30-S	1546	Male	1998-12-30	30	Neuroblastoma	Adrenal	4	3	.	Non-amp	0	Yes	.	4.96667	1
31-C,31-S	2181	Male	1999-01-08	47	Neuroblastoma	Adrenal	4	3	.	Amp	1	Yes	Local and Disseminated	27.4333	1
32-C,32-S	2186	Female	1999-01-27	10	Neuroblastoma	Adrenal	1	3	-99	Amp	1	No	Disseminated	11.6333	1
33-C,33-S	2363	Male	1999-12-11	43	Neuroblastoma	Thorax-abdomen	4	3	1.9	Non-amp	0	Yes	Disseminated	29.7333	1
34-C,34-S	2388	Female	2000-04-07	36	Neuroblastoma	Adrenal	4	3	.	Non-amp	0	Yes	Disseminated	8.8	1
35-C,35-S	2430	Male	2000-07-22	16	Neuroblastoma	Adrenal	3	3	.	Amp	1	No	Local	20.8	1
16-C,16-S	1082	Female	1993-10-15	63	.	Adrenal	4	3	-99	Non-amp	0	Yes	.	118.133	0
17-C,17-S	1083	Female	1994-04-26	62	Neuroblastoma	Ganglia retroperitonealis	3	3	1.96	Amp	0	No	.	69.6333	0
18-C,18-S	1189	Male	1995-03-11	56	Ganglioneuroblastoma	Thorax	2B	3	1.22	Amp	.	No	.	96.4667	0
19-C,19-S	1219	Male	1995-07-26	15	Neuroblastoma	Ganglia retroperitonealis	4	3	1.21	.	.	Yes	.	102.633	0
20-C,20-S	1347	Female	1996-11-27	51	Neuroblastoma	Thorax-abdomen	4	3	.	Amp	1	Yes	.	82.3333	0
21-C,21-S	1374	Female	1997-02-21	48	Neuroblastoma well differentiated	Thorax	4	3	1	Amp	.	Yes	.	43.1	0
36-C,36-S	1434	Male	1997-10-25	12	Neuroblastoma	Adrenal	3	3	.	Amp	0	No	.	72.6667	0
37-C,37-S	1465	Male	1998-01-23	32	Neuroblastoma	Adrenal	4	3	.	Non-amp	0	Yes	.	69.5	0
38-C,38-S	1489	Female	1998-04-18	2	Neuroblastoma	Abdomen	2A	3	1.56	Amp	0	No	.	86.5333	0
39-C,39-S	1490	Female	1998-04-21	9	Neuroblastoma	Abdomen	4	3	1.26	Amp	2	Yes	.	86.7	0
40-C,40-S	1534	Male	1998-10-15	55	Neuroblastoma	Adrenal	4	3	1	Non-amp	0	Yes	.	75.6	0
41-C,41-S	1549	Female	1998-12-05	20	Neuroblastoma	Ganglia retroperitonealis	3	3	.	Amp	1	No	.	49.1	0
42-C,42-S	2433	Male	2000-07-19	18	Neuroblastoma	Abdomen	3	3	.	Amp	1	No	.	52.5333	0
43-C,43-S	2438	Female	2000-08-06	47	Neuroblastoma	Adrenal	2B	3	.	Amp	.	No	.	53.7	0
44-C,44-S	2467	Male	2000-10-13	31	Neuroblastoma	Ganglia retroperitonealis	3	3	.	Amp	1	No	.	50.2	0
45-C,45-S

## Sheet: Supplementary Table 2
Chrom	Start	End	Length	Gene	Exon	Target Start	Target End	Target Length
chr1	16456721	16456914	193	EPHA2	Exon 15	16456671	16456964	293
chr1	16458216	16458365	149	EPHA2	Exon 14	16458166	16458415	249
chr1	16458559	16458768	209	EPHA2	Exon 13	16458509	16458818	309
chr1	16458873	16458934	61	EPHA2	Exon 12	16458823	16458984	161
chr1	16459675	16459863	188	EPHA2	Exon 11	16459625	16459913	288
chr1	16459976	16460101	125	EPHA2	Exon 10	16459926	16460151	225
chr1	22923805	22923969	164	EPHA8	Exon 10	22923755	22924019	264
chr1	22924169	22924354	185	EPHA8	Exon 11	22924119	22924404	285
chr1	22924644	22924705	61	EPHA8	Exon 12	22924594	22924755	161
chr1	22925331	22925540	209	EPHA8	Exon 13	22925281	22925590	309
chr1	22927154	22927303	149	EPHA8	Exon 14	22927104	22927353	249
chr1	22927391	22927581	190	EPHA8	Exon 15	22927341	22927631	290
chr1	23232480	23232602	122	EPHB2	Exon 10	23232430	23232652	222
chr1	23233203	23233450	247	EPHB2	Exon 11	23233153	23233500	347
chr1	23234446	23234661	215	EPHB2	Exon 12	23234396	23234711	315
chr1	23235515	23235664	149	EPHB2	Exon 13	23235465	23235714	249
chr1	23236875	23237068	193	EPHB2	Exon 14	23236825	23237118	293
chr1	27938575	27939633	1058	FGR	Exon 13	27938525	27939683	1158
chr1	27939730	27939861	131	FGR	Exon 12	27939680	27939911	231
chr1	27940941	27941094	153	FGR	Exon 11	27940891	27941144	253
chr1	27941361	27941437	76	FGR	Exon 10	27941311	27941487	176
chr1	27941945	27942124	179	FGR	Exon 9	27941895	27942174	279
chr1	27942200	27942355	155	FGR	Exon 8	27942150	27942405	255
chr1	32741938	32742090	152	LCK	Exon 8	32741888	32742140	252
chr1	32742208	32742387	179	LCK	Exon 9	32742158	32742437	279
chr1	32745272	32745348	76	LCK	Exon 10	32745222	32745398	176
chr1	32745442	32745595	153	LCK	Exon 11	32745392	32745645	253
chr1	32745680	32745811	131	LCK	Exon 12	32745630	32745861	231
chr1	32751115	32751766	651	LCK	Exon 13	32751065	32751816	751
chr1	38185086	38185279	193	EPHA10	Exon 15	38185036	38185329	293
chr1	38185581	38185730	149	EPHA10	Exon 14	38185531	38185780	249
chr1	38186023	38186226	203	EPHA10	Exon 13	38185973	38186276	303
chr1	38186455	38186516	61	EPHA10	Exon 12	38186405	38186566	161
chr1	38187332	38187517	185	EPHA10	Exon 11	38187282	38187567	285
chr1	38188713	38188838	125	EPHA10	Exon 10	38188663	38188888	225
chr1	43782870	43783080	210	TIE1	Exon 15	43782820	43783130	310
chr1	43783235	43783345	110	TIE1	Exon 16	43783185	43783395	210
chr1	43783553	43783743	190	TIE1	Exon 17	43783503	43783793	290
chr1	43784906	43785019	113	TIE1	Exon 18	43784856	43785069	213
chr1	43785130	43785200	70	TIE1	Exon 19	43785080	43785250	170
chr1	43786940	43786980	40	TIE1	Exon 20	43786890	43787030	140
chr1	43787067	43787163	96	TIE1	Exon 21	43787017	43787213	196
chr1	43787287	43787386	99	TIE1	Exon 22	43787237	43787436	199
chr1	64643111	64647181	4070	ROR1	Exon 9	64643061	64647231	4170
chr1	65298912	65300340	1428	JAK1	Exon 25	65298862	65300390	1528
chr1	65301079	65301189	110	JAK1	Exon 24	65301029	65301239	210
chr1	65301781	65301898	117	JAK1	Exon 23	65301731	65301948	217
chr1	65303615	65303787	172	JAK1	Exon 22	65303565	65303837	272
chr1	65304148	65304272	124	JAK1	Exon 21	65304098	65304322	224
chr1	65305286	65305478	192	JAK1	Exon 20	65305236	65305528	292
chr1	65306928	65307022	94	JAK1	Exon 19	65306878	65307072	194
chr1	65307134	65307284	150	JAK1	Exon 18	65307084	65307334	250
chr1	65309747	65309898	151	JAK1	Exon 17	65309697	65309948	251
chr1	65310437	65310572	135	JAK1	Exon 16	65310387	65310622	235
chr1	65311196	65311323	127	JAK1	Exon 15	65311146	65311373	227
chr1	65312332	65312419	87	JAK1	Exon 14	65312282	65312469	187
chr1	65313215	65313358	143	JAK1	Exon 13	65313165	65313408	243
chr1	65316487	65316593	106	JAK1	Exon 12	65316437	65316643	206
chr1	156809855	156810896	1041	IRR	Exon 22	156809805	156810946	1141
chr1	156811186	156811320	134	IRR	Exon 21	156811136	156811370	234
chr1	156811457	156811586	129	IRR	Exon 20	156811407	156811636	229
chr1	156811904	156812063	159	IRR	Exon 19	156811854	156812113	259
chr1	156812190	156812300	110	IRR	Exon 18	156812140	156812350	210
chr1	156812796	156813025	229	IRR	Exon 17	156812746	156813075	329
chr1	156845872	156846002	130	TRKA	Exon 13	156845822	156846052	230
chr1	156846192	156846364	172	TRKA	Exon 14	156846142	156846414	272
chr1	156848914	156849154	240	TRKA	Exon 15	156848864	156849204	340
chr1	156849791	156849949	158	TRKA	Exon 16	156849741	156849999	258
chr1	156851249	156851434	185	TRKA	Exon 17	156851199	156851484	285
chr1	162741814	162742037	223	DDR2	Exon 14	162741764	162742087	323
chr1	162743259	162743386	127	DDR2	Exon 15	162743209	162743436	227
chr1	162745442	162745633	191	DDR2	Exon 16	162745392	162745683	291
chr1	162745926	162746160	234	DDR2	Exon 17	162745876	162746210	334
chr1	162748370	162748519	149	DDR2	Exon 18	162748320	162748569	249
chr1	162749902	162750237	335	DDR2	Exon 19	162749852	162750287	435
chr1	179081444	179081533	89	ABL2	Exon 10	179081394	179081583	189
chr1	179084013	179084165	152	ABL2	Exon 9	179083963	179084215	252
chr1	179086467	179086651	184	ABL2	Exon 8	179086417	179086701	284
chr1	179087722	179087899	177	ABL2	Exon 7	179087672	179087949	277
chr1	179089325	179089409	84	ABL2	Exon 6	179089275	179089459	184
chr1	179090730	179091002	272	ABL2	Exon 5	179090680	179091052	372
chr2	29419636	29419726	90	ALK	Exon 28	29419586	29419776	190
chr2	29420408	29420542	134	ALK	Exon 27	29420358	29420592	234
chr2	29430037	29430138	101	ALK	Exon 26	29429987	29430188	201
chr2	29432652	29432744	92	ALK	Exon 25	29432602	29432794	192
chr2	29436850	29436947	97	ALK	Exon 24	29436800	29436997	197
chr2	29443572	29443701	129	ALK	Exon 23	29443522	29443751	229
chr2	29445210	29445274	64	ALK	Exon 22	29445160	29445324	164
chr2	29445383	29445473	90	ALK	Exon 21	29445333	29445523	190
chr2	98350983	98351175	192	ZAP70	Exon 9	98350933	98351225	292
chr2	98351713	98351919	206	ZAP70	Exon 10	98351663	98351969	306
chr2	98353936	98354128	192	ZAP70	Exon 11	98353886	98354178	292
chr2	98354220	98354360	140	ZAP70	Exon 12	98354170	98354410	240
chr2	98354458	98354570	112	ZAP70	Exon 13	98354408	98354620	212
chr2	98355838	98356323	485	ZAP70	Exon 14	98355788	98356373	585
chr2	112760669	112760764	95	MER	Exon 12	112760619	112760814	195
chr2	112761481	112761561	80	MER	Exon 13	112761431	112761611	180
chr2	112765960	112766052	92	MER	Exon 14	112765910	112766102	192
chr2	112767525	112767643	118	MER	Exon 15	112767475	112767693	218
chr2	112776990	112777099	109	MER	Exon 16	112776940	112777149	209
chr2	112778999	112779158	159	MER	Exon 17	112778949	112779208	259
chr2	112779835	112779971	136	MER	Exon 18	112779785	112780021	236
chr2	112785928	112787138	1210	MER	Exon 19	112785878	112787188	1310
chr2	212286732	212286829	97	ERBB4	Exon 24	212286682	212286879	197
chr2	212288880	212289026	146	ERBB4	Exon 23	212288830	212289076	246
chr2	212293133	212293208	75	ERBB4	Exon 22	212293083	212293258	175
chr2	212295670	212295825	155	ERBB4	Exon 21	212295620	212295875	255
chr2	212426628	212426813	185	ERBB4	Exon 20	212426578	212426863	285
chr2	212483902	212484000	98	ERBB4	Exon 19	212483852	212484050	198
chr2	212488647	212488769	122	ERBB4	Exon 18	212488597	212488819	222
chr2	222294678	222294871	193	EPHA4	Exon 15	222294628	222294921	293
chr2	222298862	222299011	149	EPHA4	Exon 14	222298812	222299061	249
chr2	222301119	222301328	209	EPHA4	Exon 13	222301069	222301378	309
chr2	222301781	222301842	61	EPHA4	Exon 12	222301731	222301892	161
chr2	222307549	222307734	185	EPHA4	Exon 11	222307499	222307784	285
chr2	222308213	222308326	113	EPHA4	Exon 10	222308163	222308376	213
chr3	49924435	49924995	560	RON	Exon 20	49924385	49925045	660
chr3	49927357	49927493	136	RON	Exon 19	49927307	49927543	236
chr3	49927918	49928083	165	RON	Exon 18	49927868	49928133	265
chr3	49928630	49928739	109	RON	Exon 17	49928580	49928789	209
chr3	49928832	49929013	181	RON	Exon 16	49928782	49929063	281
chr3	49929191	49929271	80	RON	Exon 15	49929141	49929321	180
chr3	49932600	49932806	206	RON	Exon 14	49932550	49932856	306
chr3	89462291	89462416	125	EPHA3	Exon 10	89462241	89462466	225
chr3	89468355	89468540	185	EPHA3	Exon 11	89468305	89468590	285
chr3	89478256	89478317	61	EPHA3	Exon 12	89478206	89478367	161
chr3	89480300	89480509	209	EPHA3	Exon 13	89480250	89480559	309
chr3	89498375	89498524	149	EPHA3	Exon 14	89498325	89498574	249
chr3	89499327	89499520	193	EPHA3	Exon 15	89499277	89499570	293
chr3	97202778	97202903	125	EPHA6	Exon 10	97202728	97202953	225
chr3	97251202	97251387	185	EPHA6	Exon 11	97251152	97251437	285
chr3	97311456	97311581	125	EPHA6	Exon 12	97311406	97311631	225
chr3	97329637	97329698	61	EPHA6	Exon 13	97329587	97329748	161
chr3	97356717	97356926	209	EPHA6	Exon 14	97356667	97356976	309
chr3	97439105	97439254	149	EPHA6	Exon 15	97439055	97439304	249
chr3	97454769	97454962	193	EPHA6	Exon 16	97454719	97455012	293
chr3	133875978	133877108	1130	RYK	Exon 16	133875928	133877158	1230
chr3	133878081	133878217	136	RYK	Exon 15	133878031	133878267	236
chr3	133894453	133894612	159	RYK	Exon 14	133894403	133894662	259
chr3	133894774	133894883	109	RYK	Exon 13	133894724	133894933	209
chr3	133896785	133896917	132	RYK	Exon 12	133896735	133896967	232
chr3	133901846	133901915	69	RYK	Exon 11	133901796	133901965	169
chr3	133907681	133907767	86	RYK	Exon 10	133907631	133907817	186
chr3	133910693	133910827	134	RYK	Exon 9	133910643	133910877	234
chr3	134898702	134898824	122	EPHB1	Exon 10	134898652	134898874	222
chr3	134911418	134911665	247	EPHB1	Exon 11	134911368	134911715	347
chr3	134920316	134920531	215	EPHB1	Exon 12	134920266	134920581	315
chr3	134959990	134960139	149	EPHB1	Exon 13	134959940	134960189	249
chr3	134967158	134967351	193	EPHB1	Exon 14	134967108	134967401	293
chr3	184297265	184297387	122	EPHB3	Exon 10	184297215	184297437	222
chr3	184297475	184297722	247	EPHB3	Exon 11	184297425	184297772	347
chr3	184298190	184298405	215	EPHB3	Exon 12	184298140	184298455	315
chr3	184298517	184298666	149	EPHB3	Exon 13	184298467	184298716	249
chr3	184298760	184298953	193	EPHB3	Exon 14	184298710	184299003	293
chr3	195605317	195605463	146	ACK	Exon 8	195605267	195605513	246
chr3	195605920	195606046	126	ACK	Exon 7	195605870	195606096	226
chr3	195608922	195609199	277	ACK	Exon 6	195608872	195609249	377
chr3	195610028	195610180	152	ACK	Exon 5	195609978	195610230	252
chr3	195611683	195611904	221	ACK	Exon 4	195611633	195611954	321
chr4	1807082	1807203	121	FGFR3	Exon 11	1807032	1807253	221
chr4	1807286	1807396	110	FGFR3	Exon 12	1807236	1807446	210
chr4	1807477	1807667	190	FGFR3	Exon 13	1807427	1807717	290
chr4	1807778	1807900	122	FGFR3	Exon 14	1807728	1807950	222
chr4	1807984	1808054	70	FGFR3	Exon 15	1807934	1808104	170
chr4	1808273	1808410	137	FGFR3	Exon 16	1808223	1808460	237
chr4	1808556	1808661	105	FGFR3	Exon 17	1808506	1808711	205
chr4	48068410	48069722	1312	TXK	Exon 15	48068360	48069772	1412
chr4	48073534	48073691	157	TXK	Exon 14	48073484	48073741	257
chr4	48075952	48076070	118	TXK	Exon 13	48075902	48076120	218
chr4	48078419	48078483	64	TXK	Exon 12	48078369	48078533	164
chr4	48081929	48082145	216	TXK	Exon 11	48081879	48082195	316
chr4	48088483	48088654	171	TXK	Exon 10	48088433	48088704	271
chr4	48137800	48139516	1716	TEC	Exon 18	48137750	48139566	1816
chr4	48140682	48140839	157	TEC	Exon 17	48140632	48140889	257
chr4	48140921	48141039	118	TEC	Exon 16	48140871	48141089	218
chr4	48143372	48143436	64	TEC	Exon 15	48143322	48143486	164
chr4	48147096	48147312	216	TEC	Exon 14	48147046	48147362	316
chr4	48147425	48147596	171	TEC	Exon 13	48147375	48147646	271
chr4	55141008	55141140	132	PDGFRA	Exon 12	55140958	55141190	232
chr4	55143555	55143659	104	PDGFRA	Exon 13	55143505	55143709	204
chr4	55144063	55144173	110	PDGFRA	Exon 14	55144013	55144223	210
chr4	55144529	55144682	153	PDGFRA	Exon 15	55144479	55144732	253
chr4	55146483	55146649	166	PDGFRA	Exon 16	55146433	55146699	266
chr4	55151538	55151653	115	PDGFRA	Exon 17	55151488	55151703	215
chr4	55152008	55152130	122	PDGFRA	Exon 18	55151958	55152180	222
chr4	55153597	55153708	111	PDGFRA	Exon 19	55153547	55153758	211
chr4	55154966	55155065	99	PDGFRA	Exon 20	55154916	55155115	199
chr4	55155176	55155281	105	PDGFRA	Exon 21	55155126	55155331	205
chr4	55593582	55593708	126	KIT	Exon 11	55593532	55593758	226
chr4	55593989	55594093	104	KIT	Exon 12	55593939	55594143	204
chr4	55594177	55594287	110	KIT	Exon 13	55594127	55594337	210
chr4	55595501	55595651	150	KIT	Exon 14	55595451	55595701	250
chr4	55597494	55597585	91	KIT	Exon 15	55597444	55597635	191
chr4	55598037	55598164	127	KIT	Exon 16	55597987	55598214	227
chr4	55599236	55599358	122	KIT	Exon 17	55599186	55599408	222
chr4	55602664	55602775	111	KIT	Exon 18	55602614	55602825	211
chr4	55602887	55602986	99	KIT	Exon 19	55602837	55603036	199
chr4	55603341	55603446	105	KIT	Exon 20	55603291	55603496	205
chr4	55955035	55955140	105	KDR	Exon 26	55954985	55955190	205
chr4	55955541	55955640	99	KDR	Exon 25	55955491	55955690	199
chr4	55955858	55955969	111	KDR	Exon 24	55955808	55956019	211
chr4	55956123	55956245	122	KDR	Exon 23	55956073	55956295	222
chr4	55958784	55958881	97	KDR	Exon 22	55958734	55958931	197
chr4	55960969	55961122	153	KDR	Exon 21	55960919	55961172	253
chr4	55961744	55961832	88	KDR	Exon 20	55961694	55961882	188
chr4	55962396	55962509	113	KDR	Exon 19	55962346	55962559	213
chr4	55963829	55963933	104	KDR	Exon 18	55963779	55963983	204
chr4	55964304	55964439	135	KDR	Exon 17	55964254	55964489	235
chr4	66201650	66201843	193	EPHA5	Exon 16	66201600	66201893	293
chr4	66213772	66213921	149	EPHA5	Exon 15	66213722	66213971	249
chr4	66217107	66217316	209	EPHA5	Exon 14	66217057	66217366	309
chr4	66218760	66218821	61	EPHA5	Exon 13	66218710	66218871	161
chr4	66230735	66230920	185	EPHA5	Exon 12	66230685	66230970	285
chr4	66231650	66231775	125	EPHA5	Exon 11	66231600	66231825	225
chr5	108373123	108373179	56	FER	Exon 14	108373073	108373229	156
chr5	108380381	108380496	115	FER	Exon 15	108380331	108380546	215
chr5	108382805	108382899	94	FER	Exon 16	108382755	108382949	194
chr5	108436097	108436220	123	FER	Exon 17	108436047	108436270	223
chr5	108516448	108516602	154	FER	Exon 18	108516398	108516652	254
chr5	108521901	108522023	122	FER	Exon 19	108521851	108522073	222
chr5	108523134	108532542	9408	FER	Exon 20	108523084	108532592	9508
chr5	149433885	149433993	108	FMS	Exon 21	149433835	149434043	208
chr5	149434800	149434899	99	FMS	Exon 20	149434750	149434949	199
chr5	149435589	149435700	111	FMS	Exon 19	149435539	149435750	211
chr5	149435782	149435904	122	FMS	Exon 18	149435732	149435954	222
chr5	149436850	149436947	97	FMS	Exon 17	149436800	149436997	197
chr5	149437067	149437155	88	FMS	Exon 16	149437017	149437205	188
chr5	149439263	149439425	162	FMS	Exon 15	149439213	149439475	262
chr5	149440425	149440535	110	FMS	Exon 14	149440375	149440585	210
chr5	149441054	149441158	104	FMS	Exon 13	149441004	149441208	204
chr5	149441286	149441412	126	FMS	Exon 12	149441236	149441462	226
chr5	149498310	149498415	105	PDGFRB	Exon 21	149498260	149498465	205
chr5	149499030	149499129	99	PDGFRB	Exon 20	149498980	149499179	199
chr5	149499575	149499686	111	PDGFRB	Exon 19	149499525	149499736	211
chr5	149500451	149500573	122	PDGFRB	Exon 18	149500401	149500623	222
chr5	149500767	149500885	118	PDGFRB	Exon 17	149500717	149500935	218
chr5	149501443	149501603	160	PDGFRB	Exon 16	149501393	149501653	260
chr5	149502605	149502764	159	PDGFRB	Exon 15	149502555	149502814	259
chr5	149503813	149503923	110	PDGFRB	Exon 14	149503763	149503973	210
chr5	149504290	149504394	104	PDGFRB	Exon 13	149504240	149504444	204
chr5	149505008	149505140	132	PDGFRB	Exon 12	149504958	149505190	232
chr5	156670633	156670804	171	ITK	Exon 12	156670583	156670854	271
chr5	156671272	156671488	216	ITK	Exon 13	156671222	156671538	316
chr5	156672736	156672800	64	ITK	Exon 14	156672686	156672850	164
chr5	156672891	156673009	118	ITK	Exon 15	156672841	156673059	218
chr5	156675860	156676017	157	ITK	Exon 16	156675810	156676067	257
chr5	156679617	156682201	2584	ITK	Exon 17	156679567	156682251	2684
chr5	176520655	176520776	121	FGFR4	Exon 11	176520605	176520826	221
chr5	176522331	176522441	110	FGFR4	Exon 12	176522281	176522491	210
chr5	176522534	176522724	190	FGFR4	Exon 13	176522484	176522774	290
chr5	176523058	176523180	122	FGFR4	Exon 14	176523008	176523230	222
chr5	176523288	176523358	70	FGFR4	Exon 15	176523238	176523408	170
chr5	176523605	176523742	137	FGFR4	Exon 16	176523555	176523792	237
chr5	176524293	176524398	105	FGFR4	Exon 17	176524243	176524448	205
chr5	180039506	180039611	105	FLT4	Exon 26	180039456	180039661	205
chr5	180040011	180040110	99	FLT4	Exon 25	180039961	180040160	199
chr5	180041068	180041179	111	FLT4	Exon 24	180041018	180041229	211
chr5	180043367	180043489	122	FLT4	Exon 23	180043317	180043539	222
chr5	180043900	180043994	94	FLT4	Exon 22	180043850	180044044	194
chr5	180045770	180045920	150	FLT4	Exon 21	180045720	180045970	250
chr5	180046021	180046109	88	FLT4	Exon 20	180045971	180046159	188
chr5	180046253	180046366	113	FLT4	Exon 19	180046203	180046416	213
chr5	180046665	180046769	104	FLT4	Exon 18	180046615	180046819	204
chr5	180047173	180047308	135	FLT4	Exon 17	180047123	180047358	235
chr6	30864398	30864642	244	DDR1	Exon 12	30864348	30864692	344
chr6	30864791	30864918	127	DDR1	Exon 13	30864741	30864968	227
chr6	30865138	30865374	236	DDR1	Exon 14	30865088	30865424	336
chr6	30865850	30866084	234	DDR1	Exon 15	30865800	30866134	334
chr6	30866665	30866814	149	DDR1	Exon 16	30866615	30866864	249
chr6	30866933	30867195	262	DDR1	Exon 17	30866883	30867245	362
chr6	43112189	43112344	155	CCK4	Exon 15	43112139	43112394	255
chr6	43112938	43113170	232	CCK4	Exon 16	43112888	43113220	332
chr6	43114356	43114436	80	CCK4	Exon 17	43114306	43114486	180
chr6	43126555	43126706	151	CCK4	Exon 18	43126505	43126756	251
chr6	43127526	43127704	178	CCK4	Exon 19	43127476	43127754	278
chr6	43128459	43129457	998	CCK4	Exon 20	43128409	43129507	1098
chr6	93956510	93956703	193	EPHA7	Exon 15	93956460	93956753	293
chr6	93964365	93964514	149	EPHA7	Exon 14	93964315	93964564	249
chr6	93965546	93965755	209	EPHA7	Exon 13	93965496	93965805	309
chr6	93967180	93967241	61	EPHA7	Exon 12	93967130	93967291	161
chr6	93967817	93968002	185	EPHA7	Exon 11	93967767	93968052	285
chr6	93969072	93969197	125	EPHA7	Exon 10	93969022	93969247	225
chr6	111981535	111983150	1615	FYN	Exon 14	111981485	111983200	1715
chr6	111995702	111995833	131	FYN	Exon 13	111995652	111995883	231
chr6	112015578	112015731	153	FYN	Exon 12	112015528	112015781	253
chr6	112015831	112015907	76	FYN	Exon 11	112015781	112015957	176
chr6	112017480	112017659	179	FYN	Exon 10	112017430	112017709	279
chr6	112021307	112021471	164	FYN	Exon 9	112021257	112021521	264
chr6	116262693	116263788	1095	FRK	Exon 8	116262643	116263838	1195
chr6	116264183	116264348	165	FRK	Exon 7	116264133	116264398	265
chr6	116265407	116265588	181	FRK	Exon 6	116265357	116265638	281
chr6	116277615	116277773	158	FRK	Exon 5	116277565	116277823	258
chr6	116288714	116288882	168	FRK	Exon 4	116288664	116288932	268
chr6	117622137	117622300	163	ROS	Exon 42	117622087	117622350	263
chr6	117629957	117630091	134	ROS	Exon 41	117629907	117630141	234
chr6	117631244	117631444	200	ROS	Exon 40	117631194	117631494	300
chr6	117632183	117632280	97	ROS	Exon 39	117632133	117632330	197
chr6	117638306	117638435	129	ROS	Exon 38	117638256	117638485	229
chr6	117639351	117639415	64	ROS	Exon 37	117639301	117639465	164
chr6	117641031	117641193	162	ROS	Exon 36	117640981	117641243	262
chr7	55241614	55241736	122	EGFR	Exon 18	55241564	55241786	222
chr7	55242415	55242513	98	EGFR	Exon 19	55242365	55242563	198
chr7	55248986	55249171	185	EGFR	Exon 20	55248936	55249221	285
chr7	55259412	55259567	155	EGFR	Exon 21	55259362	55259617	255
chr7	55260459	55260534	75	EGFR	Exon 22	55260409	55260584	175
chr7	55266410	55266556	146	EGFR	Exon 23	55266360	55266606	246
chr7	55268009	55268106	97	EGFR	Exon 24	55267959	55268156	197
chr7	97780694	97780767	73	LMR2	Exon 4	97780644	97780817	173
chr7	97784070	97784188	118	LMR2	Exon 5	97784020	97784238	218
chr7	97788650	97788737	87	LMR2	Exon 6	97788600	97788787	187
chr7	97800853	97800986	133	LMR2	Exon 7	97800803	97801036	233
chr7	97814363	97814447	84	LMR2	Exon 8	97814313	97814497	184
chr7	97816189	97816310	121	LMR2	Exon 9	97816139	97816360	221
chr7	97820040	97820189	149	LMR2	Exon 10	97819990	97820239	249
chr7	97820926	97823884	2958	LMR2	Exon 11	97820876	97823934	3058
chr7	100402788	100402943	155	EPHB4	Exon 16	100402738	100402993	255
chr7	100403123	100403316	193	EPHB4	Exon 15	100403073	100403366	293
chr7	100404042	100404191	149	EPHB4	Exon 14	100403992	100404241	249
chr7	100404987	100405202	215	EPHB4	Exon 13	100404937	100405252	315
chr7	100410369	100410616	247	EPHB4	Exon 12	100410319	100410666	347
chr7	100410717	100410830	113	EPHB4	Exon 11	100410667	100410880	213
chr7	116414935	116415165	230	MET	Exon 15	116414885	116415215	330
chr7	116417443	116417523	80	MET	Exon 16	116417393	116417573	180
chr7	116418830	116419011	181	MET	Exon 17	116418780	116419061	281
chr7	116422042	116422151	109	MET	Exon 18	116421992	116422201	209
chr7	116423358	116423523	165	MET	Exon 19	116423308	116423573	265
chr7	116435709	116435845	136	MET	Exon 20	116435659	116435895	236
chr7	116435941	116438440	2499	MET	Exon 21	116435891	116438490	2599
chr7	142565996	142566115	119	EPHB6	Exon 14	142565946	142566165	219
chr7	142566247	142566494	247	EPHB6	Exon 15	142566197	142566544	347
chr7	142566727	142566900	173	EPHB6	Exon 16	142566677	142566950	273
chr7	142567570	142567719	149	EPHB6	Exon 17	142567520	142567769	249
chr7	142567967	142568160	193	EPHB6	Exon 18	142567917	142568210	293
chr7	143090764	143090957	193	EPHA1	Exon 16	143090714	143091007	293
chr7	143091287	143091436	149	EPHA1	Exon 15	143091237	143091486	249
chr7	143091901	143092107	206	EPHA1	Exon 14	143091851	143092157	306
chr7	143092214	143092275	61	EPHA1	Exon 13	143092164	143092325	161
chr7	143092412	143092597	185	EPHA1	Exon 12	143092362	143092647	285
chr7	143093478	143093603	125	EPHA1	Exon 11	143093428	143093653	225
chr8	11412841	11412993	152	BLK	Exon 8	11412791	11413043	252
chr8	11414167	11414346	179	BLK	Exon 9	11414117	11414396	279
chr8	11415471	11415547	76	BLK	Exon 10	11415421	11415597	176
chr8	11418811	11418961	150	BLK	Exon 11	11418761	11419011	250
chr8	11420488	11420619	131	BLK	Exon 12	11420438	11420669	231
chr8	11421412	11422113	701	BLK	Exon 13	11421362	11422163	801
chr8	27293768	27293865	97	PYK2	Exon 15	27293718	27293915	197
chr8	27294639	27294723	84	PYK2	Exon 16	27294589	27294773	184
chr8	27294913	27295013	100	PYK2	Exon 17	27294863	27295063	200
chr8	27295282	27295397	115	PYK2	Exon 18	27295232	27295447	215
chr8	27296548	27296648	100	PYK2	Exon 19	27296498	27296698	200
chr8	27296826	27296915	89	PYK2	Exon 20	27296776	27296965	189
chr8	27297754	27297958	204	PYK2	Exon 21	27297704	27298008	304
chr8	27300392	27300500	108	PYK2	Exon 22	27300342	27300550	208
chr8	38271436	38271541	105	FGFR1	Exon 17	38271386	38271591	205
chr8	38271670	38271807	137	FGFR1	Exon 16	38271620	38271857	237
chr8	38272077	38272147	70	FGFR1	Exon 15	38272027	38272197	170
chr8	38272297	38272419	122	FGFR1	Exon 14	38272247	38272469	222
chr8	38273388	38273578	190	FGFR1	Exon 13	38273338	38273628	290
chr8	38274824	38274934	110	FGFR1	Exon 12	38274774	38274984	210
chr8	38275388	38275509	121	FGFR1	Exon 11	38275338	38275559	221
chr8	56866391	56866543	152	LYN	Exon 8	56866341	56866593	252
chr8	56879274	56879456	182	LYN	Exon 9	56879224	56879506	282
chr8	56882276	56882352	76	LYN	Exon 10	56882226	56882402	176
chr8	56910905	56911058	153	LYN	Exon 11	56910855	56911108	253
chr8	56911977	56912108	131	LYN	Exon 12	56911927	56912158	231
chr8	56922467	56923939	1472	LYN	Exon 13	56922417	56923989	1572
chr8	141745350	141745554	204	FAK	Exon 22	141745300	141745604	304
chr8	141749117	141749206	89	FAK	Exon 21	141749067	141749256	189
chr8	141753329	141753429	100	FAK	Exon 20	141753279	141753479	200
chr8	141754751	141754866	115	FAK	Exon 19	141754701	141754916	215
chr8	141756859	141756959	100	FAK	Exon 18	141756809	141757009	200
chr8	141762331	141762415	84	FAK	Exon 17	141762281	141762465	184
chr8	141771264	141771361	97	FAK	Exon 16	141771214	141771411	197
chr9	5069925	5070052	127	JAK2	Exon 12	5069875	5070102	227
chr9	5072492	5072626	134	JAK2	Exon 13	5072442	5072676	234
chr9	5073698	5073785	87	JAK2	Exon 14	5073648	5073835	187
chr9	5077453	5077580	127	JAK2	Exon 15	5077403	5077630	227
chr9	5078306	5078444	138	JAK2	Exon 16	5078256	5078494	238
chr9	5080229	5080380	151	JAK2	Exon 17	5080179	5080430	251
chr9	5080533	5080683	150	JAK2	Exon 18	5080483	5080733	250
chr9	5081725	5081861	136	JAK2	Exon 19	5081675	5081911	236
chr9	5089674	5089863	189	JAK2	Exon 20	5089624	5089913	289
chr9	5090446	5090570	124	JAK2	Exon 21	5090396	5090620	224
chr9	5090739	5090911	172	JAK2	Exon 22	5090689	5090961	272
chr9	5123004	5123121	117	JAK2	Exon 23	5122954	5123171	217
chr9	5126333	5126446	113	JAK2	Exon 24	5126283	5126496	213
chr9	5126684	5128183	1499	JAK2	Exon 25	5126634	5128233	1599
chr9	27206580	27206790	210	TIE2	Exon 15	27206530	27206840	310
chr9	27209119	27209229	110	TIE2	Exon 16	27209069	27209279	210
chr9	27212705	27212895	190	TIE2	Exon 17	27212655	27212945	290
chr9	27213482	27213595	113	TIE2	Exon 18	27213432	27213645	213
chr9	27217686	27217756	70	TIE2	Exon 19	27217636	27217806	170
chr9	27218775	27218815	40	TIE2	Exon 20	27218725	27218865	140
chr9	27220047	27220143	96	TIE2	Exon 21	27219997	27220193	196
chr9	27228204	27228303	99	TIE2	Exon 22	27228154	27228353	199
chr9	87549077	87549207	130	TRKB	Exon 16	87549027	87549257	230
chr9	87563377	87563549	172	TRKB	Exon 17	87563327	87563599	272
chr9	87570198	87570432	234	TRKB	Exon 18	87570148	87570482	334
chr9	87635121	87635279	158	TRKB	Exon 19	87635071	87635329	258
chr9	87636167	87638505	2338	TRKB	Exon 20	87636117	87638555	2438
chr9	93636954	93637131	177	SYK	Exon 9	93636904	93637181	277
chr9	93639853	93640062	209	SYK	Exon 10	93639803	93640112	309
chr9	93641046	93641235	189	SYK	Exon 11	93640996	93641285	289
chr9	93650031	93650171	140	SYK	Exon 12	93649981	93650221	240
chr9	93650797	93650909	112	SYK	Exon 13	93650747	93650959	212
chr9	93657810	93660831	3021	SYK	Exon 14	93657760	93660881	3121
chr9	94484879	94487389	2510	ROR2	Exon 9	94484829	94487439	2610
chr9	113547807	113547998	191	MUSK	Exon 13	113547757	113548048	291
chr9	113549970	113550118	148	MUSK	Exon 14	113549920	113550168	248
chr9	113562586	113563278	692	MUSK	Exon 15	113562536	113563328	792
chr9	133738150	133738422	272	ABL1	Exon 4	133738100	133738472	372
chr9	133747516	133747600	84	ABL1	Exon 5	133747466	133747650	184
chr9	133748247	133748424	177	ABL1	Exon 6	133748197	133748474	277
chr9	133750255	133750439	184	ABL1	Exon 7	133750205	133750489	284
chr9	133753802	133753954	152	ABL1	Exon 8	133753752	133754004	252
chr9	133755455	133755544	89	ABL1	Exon 9	133755405	133755594	189
chr10	43612032	43612179	147	RET	Exon 12	43611982	43612229	247
chr10	43613821	43613928	107	RET	Exon 13	43613771	43613978	207
chr10	43614979	43615193	214	RET	Exon 14	43614929	43615243	314
chr10	43615529	43615651	122	RET	Exon 15	43615479	43615701	222
chr10	43617394	43617464	70	RET	Exon 16	43617344	43617514	170
chr10	43619119	43619256	137	RET	Exon 17	43619069	43619306	237
chr10	43620331	43620430	99	RET	Exon 18	43620281	43620480	199
chr10	123243212	123243317	105	FGFR2	Exon 17	123243162	123243367	205
chr10	123244909	123245046	137	FGFR2	Exon 16	123244859	123245096	237
chr10	123246868	123246938	70	FGFR2	Exon 15	123246818	123246988	170
chr10	123247505	123247627	122	FGFR2	Exon 14	123247455	123247677	222
chr10	123256046	123256236	190	FGFR2	Exon 13	123255996	123256286	290
chr10	123258009	123258119	110	FGFR2	Exon 12	123257959	123258169	210
chr10	123260340	123260461	121	FGFR2	Exon 11	123260290	123260511	221
chr12	10771538	10772947	1409	STYK1	Exon 11	10771488	10772997	1509
chr12	10774475	10774571	96	STYK1	Exon 10	10774425	10774621	196
chr12	10775237	10775277	40	STYK1	Exon 9	10775187	10775327	140
chr12	10777250	10777458	208	STYK1	Exon 8	10777200	10777508	308
chr12	10780240	10780323	83	STYK1	Exon 7	10780190	10780373	183
chr12	10782092	10782273	181	STYK1	Exon 6	10782042	10782323	281
chr12	10783644	10783907	263	STYK1	Exon 5	10783594	10783957	363
chr12	56490287	56490406	119	ERBB3	Exon 18	56490237	56490456	219
chr12	56490532	56490630	98	ERBB3	Exon 19	56490482	56490680	198
chr12	56490829	56491014	185	ERBB3	Exon 20	56490779	56491064	285
chr12	56491569	56491724	155	ERBB3	Exon 21	56491519	56491774	255
chr12	56492284	56492359	75	ERBB3	Exon 22	56492234	56492409	175
chr12	56492543	56492689	146	ERBB3	Exon 23	56492493	56492739	246
chr12	56493432	56493529	97	ERBB3	Exon 24	56493382	56493579	197
chr13	28588589	28588694	105	FLT3	Exon 23	28588539	28588744	205
chr13	28589294	28589393	99	FLT3	Exon 22	28589244	28589443	199
chr13	28589727	28589838	111	FLT3	Exon 21	28589677	28589888	211
chr13	28592604	28592726	122	FLT3	Exon 20	28592554	28592776	222
chr13	28597487	28597614	127	FLT3	Exon 19	28597437	28597664	227
chr13	28598998	28599080	82	FLT3	Exon 18	28598948	28599130	182
chr13	28601225	28601378	153	FLT3	Exon 17	28601175	28601428	253
chr13	28602315	28602425	110	FLT3	Exon 16	28602265	28602475	210
chr13	28608024	28608128	104	FLT3	Exon 15	28607974	28608178	204
chr13	28608219	28608351	132	FLT3	Exon 14	28608169	28608401	232
chr13	28886130	28886235	105	FLT1	Exon 26	28886080	28886285	205
chr13	28891635	28891734	99	FLT1	Exon 25	28891585	28891784	199
chr13	28893560	28893671	111	FLT1	Exon 24	28893510	28893721	211
chr13	28895600	28895722	122	FLT1	Exon 23	28895550	28895772	222
chr13	28896399	28896496	97	FLT1	Exon 22	28896349	28896546	197
chr13	28896927	28897083	156	FLT1	Exon 21	28896877	28897133	256
chr13	28901599	28901687	88	FLT1	Exon 20	28901549	28901737	188
chr13	28903752	28903865	113	FLT1	Exon 19	28903702	28903915	213
chr13	28908162	28908266	104	FLT1	Exon 18	28908112	28908316	204
chr13	28913305	28913437	132	FLT1	Exon 17	28913255	28913487	232
chr15	41796540	41796630	90	LTK	Exon 19	41796490	41796680	190
chr15	41796704	41796838	134	LTK	Exon 18	41796654	41796888	234
chr15	41796971	41797072	101	LTK	Exon 17	41796921	41797122	201
chr15	41797170	41797262	92	LTK	Exon 16	41797120	41797312	192
chr15	41797406	41797503	97	LTK	Exon 15	41797356	41797553	197
chr15	41797599	41797728	129	LTK	Exon 14	41797549	41797778	229
chr15	41797911	41797975	64	LTK	Exon 13	41797861	41798025	164
chr15	41798113	41798203	90	LTK	Exon 12	41798063	41798253	190
chr15	41799293	41799488	195	LTK	Exon 11	41799243	41799538	295
chr15	41862802	41862897	95	TYRO3	Exon 12	41862752	41862947	195
chr15	41863236	41863316	80	TYRO3	Exon 13	41863186	41863366	180
chr15	41863793	41863885	92	TYRO3	Exon 14	41863743	41863935	192
chr15	41864641	41864762	121	TYRO3	Exon 15	41864591	41864812	221
chr15	41865200	41865309	109	TYRO3	Exon 16	41865150	41865359	209
chr15	41865506	41865665	159	TYRO3	Exon 17	41865456	41865715	259
chr15	41865877	41866013	136	TYRO3	Exon 18	41865827	41866063	236
chr15	41870084	41871536	1452	TYRO3	Exon 19	41870034	41871586	1552
chr15	75093022	75093087	65	CSK	Exon 7	75092972	75093137	165
chr15	75093164	75093263	99	CSK	Exon 8	75093114	75093313	199
chr15	75093353	75093443	90	CSK	Exon 9	75093303	75093493	190
chr15	75093863	75093936	73	CSK	Exon 10	75093813	75093986	173
chr15	75094036	75094231	195	CSK	Exon 11	75093986	75094281	295
chr15	75094338	75094424	86	CSK	Exon 12	75094288	75094474	186
chr15	75094672	75095539	867	CSK	Exon 13	75094622	75095589	967
chr15	88420022	88420351	329	TRKC	Exon 19	88419972	88420401	429
chr15	88423501	88423659	158	TRKC	Exon 18	88423451	88423709	258
chr15	88428925	88428966	41	TRKC	Exon 17	88428875	88429016	141
chr15	88472422	88472665	243	TRKC	Exon 16	88472372	88472715	343
chr15	88476243	88476415	172	TRKC	Exon 15	88476193	88476465	272
chr15	88483854	88483984	130	TRKC	Exon 14	88483804	88484034	230
chr15	91435288	91435341	53	FES	Exon 13	91435238	91435391	153
chr15	91435937	91436055	118	FES	Exon 14	91435887	91436105	218
chr15	91436330	91436424	94	FES	Exon 15	91436280	91436474	194
chr15	91436521	91436644	123	FES	Exon 16	91436471	91436694	223
chr15	91436884	91437041	157	FES	Exon 17	91436834	91437091	257
chr15	91437166	91437288	122	FES	Exon 18	91437116	91437338	222
chr15	91438646	91439006	360	FES	Exon 19	91438596	91439056	460
chr15	99478053	99478282	229	IGF1R	Exon 16	99478003	99478332	329
chr15	99478545	99478655	110	IGF1R	Exon 17	99478495	99478705	210
chr15	99482430	99482589	159	IGF1R	Exon 18	99482380	99482639	259
chr15	99486152	99486281	129	IGF1R	Exon 19	99486102	99486331	229
chr15	99491803	99491937	134	IGF1R	Exon 20	99491753	99491987	234
chr15	99500290	99507759	7469	IGF1R	Exon 21	99500240	99507809	7569
chr17	7286744	7286935	191	TNK1	Exon 4	7286694	7286985	291
chr17	7287028	7287183	155	TNK1	Exon 5	7286978	7287233	255
chr17	7287289	7287572	283	TNK1	Exon 6	7287239	7287622	383
chr17	7287803	7288073	270	TNK1	Exon 7	7287753	7288123	370
chr17	37879791	37879913	122	ERBB2	Exon 18	37879741	37879963	222
chr17	37880165	37880263	98	ERBB2	Exon 19	37880115	37880313	198
chr17	37880979	37881164	185	ERBB2	Exon 20	37880929	37881214	285
chr17	37881302	37881457	155	ERBB2	Exon 21	37881252	37881507	255
chr17	37881580	37881655	75	ERBB2	Exon 22	37881530	37881705	175
chr17	37881960	37882106	146	ERBB2	Exon 23	37881910	37882156	246
chr17	37882815	37882912	97	ERBB2	Exon 24	37882765	37882962	197
chr17	79094001	79096623	2622	LMR1	Exon 11	79093951	79096673	2722
chr17	79096994	79097143	149	LMR1	Exon 10	79096944	79097193	249
chr17	79098527	79098648	121	LMR1	Exon 9	79098477	79098698	221
chr17	79098730	79098814	84	LMR1	Exon 8	79098680	79098864	184
chr17	79100227	79100360	133	LMR1	Exon 7	79100177	79100410	233
chr17	79101383	79101470	87	LMR1	Exon 6	79101333	79101520	187
chr17	79101592	79101710	118	LMR1	Exon 5	79101542	79101760	218
chr17	79102270	79102349	79	LMR1	Exon 4	79102220	79102399	179
chr18	721588	724632	3044	YES1	Exon 13	721538	724682	3144
chr18	732834	732965	131	YES1	Exon 12	732784	733015	231
chr18	736808	736961	153	YES1	Exon 11	736758	737011	253
chr18	739735	739811	76	YES1	Exon 10	739685	739861	176
chr18	742918	743097	179	YES1	Exon 9	742868	743147	279
chr18	743260	743415	155	YES1	Exon 8	743210	743465	255
chr19	3777968	3778420	452	CTK	Exon 14	3777918	3778470	552
chr19	3778507	3778593	86	CTK	Exon 13	3778457	3778643	186
chr19	3778990	3779185	195	CTK	Exon 12	3778940	3779235	295
chr19	3779376	3779449	73	CTK	Exon 11	3779326	3779499	173
chr19	3779531	3779615	84	CTK	Exon 10	3779481	3779665	184
chr19	3779696	3779795	99	CTK	Exon 9	3779646	3779845	199
chr19	3781605	3781670	65	CTK	Exon 8	3781555	3781720	165
chr19	7112266	7117421	5155	INSR	Exon 22	7112216	7117471	5255
chr19	7119460	7119594	134	INSR	Exon 21	7119410	7119644	234
chr19	7120631	7120760	129	INSR	Exon 20	7120581	7120810	229
chr19	7122625	7122784	159	INSR	Exon 19	7122575	7122834	259
chr19	7122890	7123000	110	INSR	Exon 18	7122840	7123050	210
chr19	7125294	7125538	244	INSR	Exon 17	7125244	7125588	344
chr19	10467244	10467394	150	TYK2	Exon 18	10467194	10467444	250
chr19	10468440	10468594	154	TYK2	Exon 17	10468390	10468644	254
chr19	10468679	10468814	135	TYK2	Exon 16	10468629	10468864	235
chr19	10469851	10469978	127	TYK2	Exon 15	10469801	10470028	227
chr19	10472187	10472274	87	TYK2	Exon 14	10472137	10472324	187
chr19	10472446	10472631	185	TYK2	Exon 13	10472396	10472681	285
chr19	10472754	10472857	103	TYK2	Exon 12	10472704	10472907	203
chr19	17936961	17937719	758	JAK3	Exon 23	17936911	17937769	858
chr19	17940917	17941027	110	JAK3	Exon 22	17940867	17941077	210
chr19	17941312	17941429	117	JAK3	Exon 21	17941262	17941479	217
chr19	17942037	17942209	172	JAK3	Exon 20	17941987	17942259	272
chr19	17942483	17942607	124	JAK3	Exon 19	17942433	17942657	224
chr19	17943328	17943517	189	JAK3	Exon 18	17943278	17943567	289
chr19	17943599	17943738	139	JAK3	Exon 17	17943549	17943788	239
chr19	17945380	17945530	150	JAK3	Exon 16	17945330	17945580	250
chr19	17945661	17945812	151	JAK3	Exon 15	17945611	17945862	251
chr19	17945892	17946024	132	JAK3	Exon 14	17945842	17946074	232
chr19	17946733	17946860	127	JAK3	Exon 13	17946683	17946910	227
chr19	17947938	17948022	84	JAK3	Exon 12	17947888	17948072	184
chr19	17948741	17948872	131	JAK3	Exon 11	17948691	17948922	231
chr19	17949072	17949199	127	JAK3	Exon 10	17949022	17949249	227
chr19	41754419	41754514	95	AXL	Exon 13	41754369	41754564	195
chr19	41754648	41754725	77	AXL	Exon 14	41754598	41754775	177
chr19	41758256	41758348	92	AXL	Exon 15	41758206	41758398	192
chr19	41758751	41758872	121	AXL	Exon 16	41758701	41758922	221
chr19	41759504	41759613	109	AXL	Exon 17	41759454	41759663	209
chr19	41762357	41762516	159	AXL	Exon 18	41762307	41762566	259
chr19	41763398	41763534	136	AXL	Exon 19	41763348	41763584	236
chr19	41765458	41767670	2212	AXL	Exon 20	41765408	41767720	2312
chr19	49000650	49003174	2524	LMR3	Exon 12	49000600	49003224	2624
chr19	49004253	49004402	149	LMR3	Exon 11	49004203	49004452	249
chr19	49004540	49004661	121	LMR3	Exon 10	49004490	49004711	221
chr19	49004735	49004819	84	LMR3	Exon 9	49004685	49004869	184
chr19	49005690	49005838	148	LMR3	Exon 8	49005640	49005888	248
chr19	49006166	49006253	87	LMR3	Exon 7	49006116	49006303	187
chr19	49012108	49012226	118	LMR3	Exon 6	49012058	49012276	218
chr19	49012694	49012770	76	LMR3	Exon 5	49012644	49012820	176
chr20	30672194	30672346	152	HCK	Exon 8	30672144	30672396	252
chr20	30674431	30674610	179	HCK	Exon 9	30674381	30674660	279
chr20	30676371	30676447	76	HCK	Exon 10	30676321	30676497	176
chr20	30681666	30681819	153	HCK	Exon 11	30681616	30681869	253
chr20	30686807	30686938	131	HCK	Exon 12	30686757	30686988	231
chr20	30689120	30689659	539	HCK	Exon 13	30689070	30689709	639
chr20	36026102	36026257	155	SRC	Exon 9	36026052	36026307	255
chr20	36028518	36028697	179	SRC	Exon 10	36028468	36028747	279
chr20	36030005	36030081	76	SRC	Exon 11	36029955	36030131	176
chr20	36030838	36030991	153	SRC	Exon 12	36030788	36031041	253
chr20	36031152	36031283	131	SRC	Exon 13	36031102	36031333	231
chr20	36031574	36034453	2879	SRC	Exon 14	36031524	36034503	2979
chr20	62159778	62161076	1298	BRK	Exon 8	62159728	62161126	1398
chr20	62161431	62161584	153	BRK	Exon 7	62161381	62161634	253
chr20	62162099	62162280	181	BRK	Exon 6	62162049	62162330	281
chr20	62163879	62164040	161	BRK	Exon 5	62163829	62164090	261
chr20	62164904	62165057	153	BRK	Exon 4	62164854	62165107	253
chr20	62172163	62172352	189	SRM	Exon 8	62172113	62172402	289
chr20	62172544	62172700	156	SRM	Exon 7	62172494	62172750	256
chr20	62172792	62172973	181	SRM	Exon 6	62172742	62173023	281
chr20	62173516	62173674	158	SRM	Exon 5	62173466	62173724	258
chr20	62173793	62173934	141	SRM	Exon 4	62173743	62173984	241
chrX	15554476	15554550	74	BMX	Exon 13	15554426	15554600	174
chrX	15555257	15555428	171	BMX	Exon 14	15555207	15555478	271
chrX	15560105	15560321	216	BMX	Exon 15	15560055	15560371	316
chrX	15561194	15561258	64	BMX	Exon 16	15561144	15561308	164
chrX	15564926	15565044	118	BMX	Exon 17	15564876	15565094	218
chrX	15567963	15568120	157	BMX	Exon 18	15567913	15568170	257
chrX	15574196	15574652	456	BMX	Exon 19	15574146	15574702	556
chrX	100604438	100604944	506	BTK	Exon 19	100604388	100604994	606
chrX	100608182	100608339	157	BTK	Exon 18	100608132	100608389	257
chrX	100608858	100608976	118	BTK	Exon 17	100608808	100609026	218
chrX	100609618	100609682	64	BTK	Exon 16	100609568	100609732	164
chrX	100611040	100611256	216	BTK	Exon 15	100610990	100611306	316
chrX	100611772	100611943	171	BTK	Exon 14	100611722	100611993	271

## Sheet: Supplementary Table 3
Sample	Raw Reads (Millions)	Clean Reads (%)	Q20 (%)	Q30 (%)	Mean Base Quality	Mapped Reads (%)	Mean Read Depth	Bases Above 5x (%)	Bases Above 10x (%)	Bases Above 20x (%)	Bases Above 50x (%)	Bases Above 100x (%)	Bases Above 200x (%)	Bases Above 300x (%)	Bases Above 400x (%)
sample_1C	8.17254	95.77	95.7625	88.78	34.8924	95.06	352.15	100	99.9	99.6	98.2	94.5	79	56	39.7
sample_1S	6.99572	93.53	95.36	88.23	35.2	96.29	327.18	100	99.9	99.8	99.2	96.2	78.5	53.5	30.9
sample_2C	4.95651	95.45	96.44	90.23	34.9	97.68	374.99	99.9	99.9	99.7	98.4	96.1	87.8	69.3	45.2
sample_2S	9.80476	90.86	93.42	83.82	32.97	76.43	215.56	99.8	99.5	97.8	87.6	65.2	36.6	22.3	16.6
sample_3C	6.29807	93.4	95.47	87.43	34.71	79.63	269.84	100	99.9	99.3	92.3	70.8	39.7	27.5	21.3
sample_3S	3.78444	92.09	93.8	84	34.06	91.86	302.08	100	100	99.9	99.5	89.4	55.3	34.8	26
sample_4C	4.86421	95.9	96.88	90.91	35.55	99.27	386.28	100	99.8	98.9	96.5	93.5	85.4	74	56.6
sample_4S	10.9635	93.07	94.77	86.85	34.9	82.29	181.95	96.1	90.1	80.7	61.8	41.6	27	20.5	17.4
sample_5C	17.1987	95.95	95.72	88.17	34.7	92.38	287.38	100	99.8	98.9	90.7	71.9	50.1	38.4	30.8
sample_5S	13.9425	95.73	96.58	90.47	35.6	97.56	336.61	100	100	99.9	99.3	95.6	71	51.8	38.5
sample_6C	3.68832	94.97	96.25	89.32	35.2	98.8	394.15	100	100	99.9	99.8	99.1	93.2	75.8	51.6
sample_6S	7.90935	94.65	98.28	96.08	35.26	96.54	260.65	99.8	99.1	96	84.8	65.2	43.8	35	28.7
sample_7C	16.3984	96.72	96.68	90.5	35.33	98.05	366.17	100	100	99.9	99.7	98.5	87	66.5	43.1
sample_7S	6.88461	94.55	95.72	88.25	34.97	95.02	181.44	90.5	80.7	68.4	52	41.8	30.4	24	19.7
sample_8C	10.0448	96.8	96.68	90.54	35.4	99.08	381.86	100	100	99.9	99.3	97.6	89.9	73.1	50.6
sample_8S	7.4476	94.72	96.22	89.5	35.3	98.38	320.39	100	100	99.9	98.2	85.3	62.7	48.6	38.5
sample_9C	6.34327	94.37	94.72	86.47	34.52	98.44	361.48	100	100	99.9	99.7	98.3	87.8	62.1	41.5
sample_9S	7.62022	94.12	95.68	88.98	35.45	98.2	372.87	100	100	99.9	99.5	97.8	91.1	72.9	45.4
sample_10C	11.2848	96.03	95.94	88.66	34.73	98.95	376.21	100	100	99.9	99.7	97.8	84.4	62.2	47
sample_10S	5.90959	93.51	95.96	89.51	35.3	98.23	404.21	100	100	99.9	99.7	98.8	93.2	81.6	58.9
sample_11C	4.59139	95.48	96.59	90.21	35.41	98.67	406.77	100	100	99.9	99.6	98.5	94.2	84.2	58
sample_11S	6.14223	93.1	95.47	88.45	35.16	97.04	397.47	100	100	99.9	99.7	98.6	93.3	78.9	52.6
sample_12C	4.86385	95.8	96.78	90.72	35.52	98.46	422.22	100	100	99.9	99.8	98.9	95.4	85.5	65
sample_12S	5.27131	92.57	95.19	87.86	35.03	97.07	382.01	100	100	99.9	99.6	98.1	88.2	67.1	48.3
sample_13C	14.5364	95.93	96.44	91.87	34.8	95.08	376.76	100	99.9	99.7	98.7	95.3	82	60.9	46.2
sample_13S	6.52194	93.53	94.62	89.94	35.23	97.01	335.38	100	100	100	99.8	97.4	80.3	54.4	33.4
sample_14C	6.22149	95.96	96.21	89.43	35.1	98.44	443.1	100	100	99.9	99.8	99.2	95.8	87.7	73.5
sample_14S	6.51718	93.47	95.59	88.74	35.26	97.6	408.09	100	99.9	99.9	99.7	98.9	94.4	81.7	60.2
sample_15C	7.00559	95.51	95.95	88.75	34.92	96.81	378.37	100	100	99.9	99.6	98.2	88.2	67.7	45.8
sample_15S	3.70187	94.61	96.09	88.94	35.1	98.14	351.44	100	100	99.9	99.8	98.8	83.3	57.4	38.4
sample_16C	3.65374	95.99	96.42	90.03	35.3	98.86	369.12	99.9	99.3	98.1	95.7	91.5	81.1	67.9	52.6
sample_16S	9.45934	96.36	97.12	91.56	35.8	97.05	384.39	100	99.9	99.9	99.3	97.6	88.8	73	50.8
sample_17C	4.51157	77.59	94.67	83.05	33.6	24.63	106.62	71.4	59.3	45.8	42.3	39.1	36.7	33.1	29.6
sample_17S	5.34292	88.94	96.4	88.32	34.9	86.78	543.41	99.4	98.3	97.1	96.4	93.5	85.5	72	56.6
sample_18C	2.60316	80.9	94.76	84.64	34	56.8	26.91	1.6	1.5	1.4	1.2	1	0.82	0.73	0.42
sample_18S	18.3342	96.22	99.42	92.73	35.67	96.93	453.36	100	100	99.9	99.7	99.1	95.6	87.4	73.1
sample_19C	5.85911	95.8	96.1	89.29	35.04	98.74	415.95	100	99.9	99.9	99.6	98	93.1	80.1	64.5
sample_19S	11.5625	96.27	96.7	90.66	35.59	98.3	333.03	100	100	99.9	99.2	95.2	73.7	52.8	37.8
sample_20C	13.8924	96.26	96.46	90.24	34.73	98.78	401.43	100	100	99.9	99.8	98.6	93.6	81.5	58.8
sample_20S	5.19742	95	96.43	89.85	35.28	97.76	355.32	100	99.9	99.9	99.8	98.4	85.8	59.4	37
sample_21C	6.75985	96.3	96.19	89.46	35	98.88	422.23	100	99.9	99.8	99	96.8	90.7	80.7	66.2
sample_21S	5.15482	94.91	96.48	89.98	35.34	98.36	385.5	100	99.9	99.9	99.7	98.6	92.1	75.2	47.6
sample_22C	9.44595	96.64	96.67	90.57	35.23	98.97	394.63	100	99.9	99.9	99.4	98.2	91.7	78.5	56.6
sample_22S	3.62879	96.5	96.84	90.7	35.49	99.35	407.99	100	100	99.9	99.5	98	90.4	78.6	62.8
sample_23C	14.6159	96.49	96.54	90.21	35.32	98.59	389.67	100	100	99.9	99.7	98.6	92.7	77.3	52.1
sample_23S	10.2904	95.23	96.37	89.88	35.4	97.94	301.73	100	99.9	99.4	93.1	79.3	57	42.5	34.2
sample_24C	5.76899	95.69	95.67	88.26	34.7	98.86	416.94	100	100	99.9	99.8	98.8	94.7	84.3	64.3
sample_24S	11.3679	96.25	96.85	91.01	35.68	98.18	326.53	100	99.9	99.8	98.6	95.1	74.1	49.3	33.5
sample_25C	11.0505	95.81	95.96	88.85	34.93	98.3	342.73	100	100	99.9	99.7	96.3	75.8	54.8	39.7
sample_25S	8.07676	95.34	96.67	90.43	35.33	97.39	157.59	91	79.6	65.4	48.9	39.2	28.2	22	18.7
sample_26C	5.98774	95.83	96.1	89.31	35.04	99.05	415.69	100	100	99.9	99.4	97.7	91.2	77.2	65.9
sample_26S	10.9894	96.07	96.73	90.89	35.76	98.71	340.01	100	100	99.9	99.2	96.2	79.6	56.7	38.7
sample_27C	4.50828	95.07	96.32	89.86	35.29	99.2	363.92	100	99.8	99.4	97.1	94.7	87.4	69.2	43.3
sample_27S	6.77933	96.27	97.04	91.34	35.69	98.34	368.51	100	100	99.9	99.4	97.8	87.4	68.8	45.5
sample_28C	5.91571	94.97	95.45	87.65	34.65	98.45	377.15	100	100	99.9	99.9	98.9	87	64.4	46.6
sample_28S	4.6886	95.36	96.49	89.97	35.32	98.44	371.62	100	100	99.9	99.7	98.8	89.8	67.4	43.8
sample_29C	14.9142	96.04	96.11	89.07	34.95	98.8	346.73	100	100	99.9	99.5	97.6	81.3	56.9	40.7
sample_29S	4.30968	95.19	96.34	89.6	35.25	98.48	357.63	100	100	99.9	99.7	98.9	86.9	59.6	40.2
sample_30C	4.30167	95.33	96.35	89.92	35.3	99.3	381.28	100	99.9	99.8	98.9	96.4	88.2	73.4	52.5
sample_30S	3.68163	94.72	96.07	88.9	35.1	98.38	347.13	100	100	99.9	99.8	98.7	79.3	53.4	38.2
sample_31C	11.7783	96.37	96.38	89.78	35.06	97.49	350.66	100	100	99.9	99.4	97	79.4	54.6	39.9
sample_31S	4.58467	94.86	96.31	89.56	35.25	98.59	375.13	100	100	99.9	99.7	98.6	87.9	70.6	44.9
sample_32C	13.2418	96.8	96.72	90.55	35.25	98.55	382.63	100	99.9	99.9	99.4	97.2	89.6	73.5	51.4
sample_32S	7.03192	96.31	97.21	91.77	35.75	98.54	379.9	100	99.9	99.8	99.3	95.7	86.8	72.2	53.9
sample_33C	5.85049	95.29	95.25	87.73	34.9	98.77	408.67	100	99.9	99.9	99.5	97.6	92.7	81.2	62.6
sample_33S	13.0548	95.83	96.65	90.64	35.64	97.15	307.81	100	99.9	99.9	98.6	90.4	63.7	43.5	31.8
sample_34C	5.41503	93.6	95.23	88.2	35.21	98.12	407.15	99.9	99.9	99.7	98.1	95.8	86.7	75.6	60.7
sample_34S	4.87965	94.85	96.47	89.96	35.33	98.5	376.13	100	100	99.9	99.8	98.9	92.2	69.6	44.6
sample_35C	13.9316	96.84	96.67	90.57	35.45	98.67	407.39	100	100	99.9	99.3	97.6	90.2	78.3	60
sample_35S	7.18302	96.03	97.05	91.43	35.7	98.4	374.89	100	100	99.9	99.6	97.7	87.2	70.5	49.5
sample_36C	7.79442	96.33	96.06	89.63	35.29	98.76	372.51	100	99.9	99.9	99.3	97.7	89.6	72.7	48.5
sample_36S	3.75237	95.19	96.49	89.93	35.32	98.82	374.18	100	100	99.9	99.7	98.6	90.7	72.3	45.9
sample_37C	8.86629	95.66	96.14	89.71	35.2	98.52	393.21	100	99.9	99.9	99.5	98.1	89.9	74.5	56.9
sample_37S	4.76707	95.11	96.53	90.06	35.37	98.76	383.07	100	99.9	99.9	99.8	99	92.4	74.4	47.5
sample_38C	6.54709	94.22	94.87	86.88	34.65	98.48	381.42	100	100	99.9	99.7	98.4	89.2	72.2	49.6
sample_38S	8.7298	95.55	96.37	89.86	35.42	97.95	334.05	100	100	99.9	99.3	95.3	71.6	51.6	37.2
sample_39C	7.17389	94.38	94.8	86.72	35.58	98.2	366.65	100	100	99.9	99.7	98.6	87.1	63.9	43.8
sample_39S	4.74484	95.69	96.68	90.55	35.52	98.75	380.38	100	100	99.9	99.3	98.2	92.8	75.1	49.2
sample_40C	10.5801	96.15	96.2	89.28	35.85	98.81	392.78	100	100	99.9	99.8	98.7	89.8	71.7	52.3
sample_40S	4.48084	93.95	95.89	88.5	34.99	91.73	296.38	100	100	99.9	98.9	87.5	59.9	40.3	30.8
sample_41C	11.0655	96.34	96.35	89.68	35.07	98.7	382.75	100	100	99.9	99.8	98.5	89.1	66.4	48.8
sample_41S	4.75212	94.36	96.5	90.02	35.35	98.33	385.28	100	100	99.9	99.7	99	94.2	77.5	47
sample_42C	12.4503	96.6	96.62	90.4	35.3	98.61	376.15	100	100	99.9	99.2	96.6	88.6	71.2	48
sample_42S	3.80475	95.42	96.52	89.91	35.3	99.21	383.42	100	100	99.8	99.3	97.3	90.1	72.2	51
sample_43C	10.6803	96.18	96.17	89.34	35.07	98.58	381.35	100	100	99.9	99.8	98.5	89.8	68.1	48.8
sample_43S	4.87748	95.98	96.74	90.56	35.45	98.52	404.79	100	100	99.9	99.7	98.8	93.2	80.2	59.5
sample_44C	5.9393	94.66	94.85	86.87	34.67	98.82	417.28	100	100	99.9	99.8	98.9	94.4	85	63.1
sample_44S	7.44473	94.81	95.05	87.34	34.77	98.24	386.65	100	100	99.9	99.8	98.9	90.6	74	50.4
sample_45C	10.1396	94.48	95.56	88.47	34.81	91.38	451.71	100	100	99.9	99.8	99.3	96.5	90.5	76.8
sample_45S	3.76219	93.53	98.11	89.31	34.92	93.6	371.9	99.9	99.9	99.6	98.8	95.7	78.7	60.6	46.8
Mean	7.7538	94.8096	96.1491	89.345	35.1399	95.829	359.401	98.3244	97.8267	97.0811	95.5378	92.0178	80.7091	64.1948	46.2547
Median	6.65347	95.435	96.33	89.655	35.25	98.38	376.18	100	100	99.9	99.5	97.7	87.85	69.45	47
Max	18.3342	96.84	99.42	96.08	35.85	99.35	543.41	100	100	100	99.9	99.3	96.5	90.5	76.8
Min	2.60316	77.59	93.42	83.05	32.97	24.63	26.91	1.6	1.5	1.4	1.2	1	0.82	0.73	0.42

## Sheet: Supplementary Table 4
Sample ID	Cell Line	Raw Reads (Millions)	Clean Reads (%)	Read Length	Mean Base Quality	Q30 (%)	Reads in Target (%)	Mean Read Depth	Bases Above 1x (%)	Bases Above 5x (%)	Bases Above 10x (%)	Bases Above 20x (%)	Bases Above 100x (%)	Bases Above 1000x (%)	Bases Above 5000x (%)
S1986	CHP126	12.4318	65.5492	92	38	88.87	79.77	1633	99.74	99.49	99.2	98.94	96.8	61.18	2.31
S1987	CHP134	8.96777	68.2176	94	37	88.62	79.88	1211	99.74	99.5	99.27	98.81	95.75	47.71	0.86
S1988	CHP212	8.2339	67.7731	93	37	89.49	73.8	1017	99.84	99.57	99.35	98.99	95.74	41.78	0.14
S2004	GILIN	10.7232	57.8999	89	38	88.52	63.43	989	99.64	98.89	98.08	96.77	89.04	36.34	0.57
S2005	GIMEN	9.20753	58.4447	89	38	88.4	64.3	863	99.57	98.79	97.85	96.6	88.04	31.71	0.26
S2006	IMR32	10.4514	69.4899	93	37	90.66	75.08	1359	99.71	99.53	99.21	98.94	96.58	52.13	1.35
S2007	KELLY	14.1356	62.4626	93	37	87.15	76.68	1655	99.81	99.6	99.2	98.9	96.61	59.99	3.08
S2008	LAN1	9.4819	68.6043	93	38	89.59	71.62	1152	99.82	99.63	99.37	99.01	96.85	50.34	0.07
S2009	LAN2	11.7179	62.9703	93	37	87.54	77.55	1420	99.75	99.59	99.29	98.98	96.52	54.38	1.63
S2010	MHHNB11	12.4554	59.8505	92	37	86.47	75.75	1399	99.7	99.53	99.26	98.84	96.55	55.08	1.17
S2011	NB1	10.1748	66.7608	93	37	90.33	78.39	1252	99.74	99.42	99.19	98.83	95.23	43.52	1.23
S2012	NB3	10.1987	63.585	92	37	89.08	72.55	1164	99.77	99.46	99.16	98.8	95	44.26	0.75
S2013	NB69	12.803	58.2735	91	37	86.53	70.77	1297	99.76	99.44	99.12	98.65	95.25	49.34	1.34
S2014	NBLS	9.63899	66.8792	93	37	89.64	66.6	1056	99.82	99.62	99.5	99.1	96.64	44.56	0.05
S2015	NGP	5.27574	64.0682	93	38	89.72	63.36	533	99.81	99.47	99.24	98.57	92.37	11.37	0
S2016	NMB	7.01379	66.973	92	37	89.15	73.35	854	99.46	98.99	98.66	98.11	93.59	33.29	0.02
S2019	SBJ12	8.76574	64.7101	92	37	88.22	75.96	1081	99.72	99.41	99.07	98.51	94.86	42.56	0.41
S2020	SBJ8	11.1828	54.7866	89	37	87.32	62.73	967	99.54	98.63	97.79	96.29	87.29	34.02	1.12
S2021	SIMA	12.6259	58.7913	91	38	86.77	70.94	1303	99.76	99.45	99.24	98.78	95.37	50.25	1.24
S2022	SKNAS	8.79426	71.9934	94	37	90.49	71.21	1111	99.8	99.71	99.55	99.38	97.19	48.62	0.02
S2023	SKNBE	10.4307	63.2323	92	37	89.07	74.48	1206	99.63	99.2	98.93	98.42	94.32	46.61	1
S2024	SKNDZ	11.2257	61.6084	91	37	87.16	69.56	1195	99.78	99.46	99.2	98.63	94.83	46.21	0.86
S2025	SKNFI	7.43531	65.7794	93	37	89.66	67.61	815	99.74	99.5	99.29	98.8	95.2	30.9	0.02
S2026	SKNSH	3.82114	69.3982	93	38	90.35	71.01	467	99.63	99.25	98.76	98.16	91.25	7.01	0
S2027	STANB1	13.0409	68.4174	93	37	89.09	76.58	1689	99.7	99.52	99.29	99.02	97.39	65.35	1.92
S2028	STANB10	13.9221	66.6763	93	37	88.43	76.56	1758	99.77	99.57	99.34	99.05	97.59	67.67	2.33
S2029	STANB7	13.9952	72.0294	93	37	90.35	80.14	2001	99.8	99.57	99.34	99.1	97.88	71.42	4.28
S2030	SY5Y	10.2641	67.5914	94	37	89.65	76.06	1306	99.8	99.62	99.37	99.05	96.52	51.73	0.91
	Mean	10.3006	64.7434	92.25	37.25	88.7971	72.7043	1205.46	99.7268	99.4075	99.0757	98.5725	94.8661	45.6904	1.03357
	Median	10.3474	65.6643	93	37	89.075	73.575	1200.5	99.745	99.495	99.225	98.82	95.555	47.16	0.885
	Max	14.1356	72.0294	94	38	90.66	80.14	2001	99.84	99.71	99.55	99.38	97.88	71.42	4.28
	Min	3.82114	54.7866	89	37	86.47	62.73	467	99.46	98.63	97.79	96.29	87.29	7.01	0
